# Supplementary material for: Design, Synthesis, Biological Evaluation and In Silico Studies of Pyrazole-Based NH2-Acyl Oseltamivir Analogues as Potent Neuraminidase Inhibitors
Source: Pharmaceuticals (Basel). 2021 Apr 16;14(4):371. doi: 10.3390/ph14040371 (PMC8073777; doi:10.3390/ph14040371)
Supplement: Supplementary file 1 [file pharmaceuticals-14-00371-s001.zip]

Archive with 1 entries (1 files):
- pharmaceuticals-1175640-supplementary.pdf
